# Supplementary material for: Post-translational toxin modification by lactate controls Staphylococcus aureus virulence
Source: Nat Commun. 2024 Nov 13;15:9835. doi: 10.1038/s41467-024-53979-8 (PMC11561239; doi:10.1038/s41467-024-53979-8)
Supplement: Supplementary file 3 — Supplementary Dataset 1 [file 41467_2024_53979_MOESM3_ESM.xlsx]

## Sheet: SpectaRecord
Neg
MS/MS Fragmentation of VIRTKGTIAG
Monoisotopic mass of neutral peptide Mr(calc): 1014.6186
Ions Score: 48 Expect: 1.6e-05
Matches : 11/82 fragment ions using 16 most intense peaks
#	b	b++	b0	b0++	Seq.	y	y++	y0	y0++	#
1	100.076	50.5415			V					10
2	213.16	107.084			I	916.557	458.782	898.547	449.777	9
3	369.261	185.134			R	803.473	402.24	785.463	393.235	8
4	470.308	235.658	452.298	226.653	T	647.372	324.19	629.362	315.185	7
5	598.404	299.705	580.393	290.7	K	546.325	273.666	528.314	264.661	6
6	655.425	328.216	637.414	319.211	G	418.23	209.619	400.219	200.613	5
7	756.473	378.74	738.462	369.735	T	361.208	181.108	343.198	172.102	4
8	869.557	435.282	851.546	426.277	I	260.161	130.584			3
9	940.594	470.801	922.583	461.795	A	147.076	74.0418			2
10					G	76.0393	38.5233
lactylase 1173
MS/MS Fragmentation of VIRTKGTIAG
Monoisotopic mass of neutral peptide Mr(calc): 1086.6397
Variable modifications:
K5 : Lactylation (K)
Ions Score: 47 Expect: 1.8e-05
Matches : 10/82 fragment ions using 19 most intense peaks
#	b	b++	b0	b0++	Seq.	y	y++	y0	y0++	#
1	100.076	50.5415			V					10
2	213.16	107.084			I	988.579	494.793	970.568	485.788	9
3	369.261	185.134			R	875.495	438.251	857.484	429.246	8
4	470.308	235.658	452.298	226.653	T	719.393	360.2	701.383	351.195	7
5	670.425	335.716	652.414	326.711	K	618.346	309.676	600.335	300.671	6
6	727.446	364.227	709.436	355.221	G	418.23	209.619	400.219	200.613	5
7	828.494	414.75	810.483	405.745	T	361.208	181.108	343.198	172.102	4
8	941.578	471.293	923.567	462.287	I	260.161	130.584			3
9	1012.62	506.811	994.604	497.806	A	147.076	74.0418			2
10					G	76.0393	38.5233			1
lactylase 2573
MS/MS Fragmentation of VIRTKGTIAG
Monoisotopic mass of neutral peptide Mr(calc): 1086.6397
Variable modifications:
K5 : Lactylation (K)
Ions Score: 40 Expect: 9.9e-05
Matches : 13/82 fragment ions using 34 most intense peaks
#	b	b++	b0	b0++	Seq.	y	y++	y0	y0++	#
1	100.076	50.5415			V					10
2	213.16	107.084			I	988.579	494.793	970.568	485.788	9
3	369.261	185.134			R	875.495	438.251	857.484	429.246	8
4	470.308	235.658	452.298	226.653	T	719.393	360.2	701.383	351.195	7
5	670.425	335.716	652.414	326.711	K	618.346	309.676	600.335	300.671	6
6	727.446	364.227	709.436	355.221	G	418.23	209.619	400.219	200.613	5
7	828.494	414.75	810.483	405.745	T	361.208	181.108	343.198	172.102	4
8	941.578	471.293	923.567	462.287	I	260.161	130.584			3
9	1012.62	506.811	994.604	497.806	A	147.076	74.0418			2
10					G	76.0393	38.5233			1
Pos
MS/MS Fragmentation of VIRTKGTIAG
Monoisotopic mass of neutral peptide Mr(calc): 1086.6397
Variable modifications:
K5 : Lactylation (K)
Ions Score: 52 Expect: 5.8e-06
Matches : 9/82 fragment ions using 16 most intense peaks
#	b	b++	b0	b0++	Seq.	y	y++	y0	y0++	#
1	100.076	50.5415			V					10
2	213.16	107.084			I	988.579	494.793	970.568	485.788	9
3	369.261	185.134			R	875.495	438.251	857.484	429.246	8
4	470.308	235.658	452.298	226.653	T	719.393	360.2	701.383	351.195	7
5	670.425	335.716	652.414	326.711	K	618.346	309.676	600.335	300.671	6
6	727.446	364.227	709.436	355.221	G	418.23	209.619	400.219	200.613	5
7	828.494	414.75	810.483	405.745	T	361.208	181.108	343.198	172.102	4
8	941.578	471.293	923.567	462.287	I	260.161	130.584			3
9	1012.62	506.811	994.604	497.806	A	147.076	74.0418			2
10					G	76.0393	38.5233			1

## Sheet: lactylated peptides (%)
Peptide	-10LgP	Mass	Length	ppm	m/z	z	RT	1/k0 Range	Area LA-A1	Area LA-A2	Area LA-A3	Area LA-B1	Area LA-B2	Area LA-B3	Area Neg-1	Area Neg-2	Area Neg-3	Area Pos-1	Area Pos-2	Area Pos-3	Intensity LA-A1	Intensity LA-A2	Intensity LA-A3	Intensity LA-B1	Intensity LA-B2	Intensity LA-B3	Intensity Neg-1	Intensity Neg-2	Intensity Neg-3	Intensity Pos-1	Intensity Pos-2	Intensity Pos-3	Scan	Precursor Id	Source File	#Spec	#Spec LA-A1	#Spec LA-A2	#Spec LA-A3	#Spec LA-B1	#Spec LA-B2	#Spec LA-B3	#Spec Neg-1	#Spec Neg-2	#Spec Neg-3	#Spec Pos-1	#Spec Pos-2	#Spec Pos-3	Accession
									lactylase 2573			lactylase 1173			Negative control			Positive control
IRTK(+72.02)GTIAG	36.79	987.571	9	-3	494.79	2	9.2333	0.8061-0.8238			264							271	114	309			10000							14500	1750	5100	3090780	792	20240524-LA-A3_Slot1-43_1_11015.d	10	1	1	1	0	1	0	0	1	0	1	2	2	A0A0E0VPF0|A0A0E0VPF0_STAA5
RTK(+72.02)GTIAG	36.68	874.487	8	-0.7	438.25	2	7.0731	0.7571-0.7749		231	735							485				12600	31000							17300			1848891	957	20240525-LA-A2_Slot1-43_1_11042.d	10	1	2	2	0	1	1	0	0	1	1	0	1	A0A0E0VPF0|A0A0E0VPF0_STAA5
TK(+72.02)GTIAG	37.55	718.386	7	0.7	719.394	1	9.9932	1.0585-1.0760																									3173374	766	20240525-LYF-Pep-Pos-2_Slot1-46_1_11031.d	55	9	3	4	7	6	3	0	0	0	10	5	8	A0A0E0VPF0|A0A0E0VPF0_STAA5
TK(+72.02)GTIAGQYR	59.77	1165.61	10	1.8	583.813	2	9.0269	0.8712-0.8888										249		186										12200		11300	2197201	1345	20240525-LA-A3_Slot1-43_1_11043.d	11	1	1	1	1	1	1	0	0	0	2	1	2	A0A0E0VPF0|A0A0E0VPF0_STAA5
VIRTK(+72.02)GT	40.12	845.497	7	-2.2	423.755	2	6.6607	0.7543-0.7720			105												13600										1645857	801	20240525-LA-A3_Slot1-43_1_11043.d	11	1	1	2	0	1	1	0	0	1	1	1	2	A0A0E0VPF0|A0A0E0VPF0_STAA5
VIRTK(+72.02)GTI	34.05	958.581	8	3.4	480.299	2	10.8256	0.8337-0.8514										348												13100			3216505	1669	20240525-LYF-Pep-Pos-2_Slot1-46_1_11031.d	10	1	1	0	1	1	1	0	0	1	2	1	1	A0A0E0VPF0|A0A0E0VPF0_STAA5
VIRTK(+72.02)GTIA	46.06	1029.62	9	3	515.816	2	10.499	0.8712-0.8888	875	1010	1480	513	726	921				3110		2990	36100	34600	55400	14600	44000	37100				61400		25800	3349330	1384	20240524-LA-B2_Slot1-41_1_11018.d	21	2	2	2	2	3	2	0	1	0	3	1	3	A0A0E0VPF0|A0A0E0VPF0_STAA5
VIRTK(+72.02)GTIAG	54.02	1086.64	10	-3.5	544.325	2	8.7962	0.8485-0.8662	610000	649000	418000	461000	130000	553000				730000	709000	765000	33800000	29000000	16100000	14600000	2800000	24800000				23800000	16900000	15300000	2141179	1321	20240525-LA-A3_Slot1-43_1_11043.d	788	74	75	78	58	66	85	0	25	11	100	107	109	A0A0E0VPF0|A0A0E0VPF0_STAA5
VIRTK(+72.02)GTIAGQ	47.75	1214.7	11	1.6	608.356	2	10.4854	0.9072-0.9248										1090	1180	682										37500	25900	48700	3282472	1540	20240524-LA-A3_Slot1-43_1_11015.d	9	1	1	1	0	1	0	0	0	0	2	1	2	A0A0E0VPF0|A0A0E0VPF0_STAA5
TKGTIAG	33.36	646.365	7	-0.7	647.372	1	6.8788	1.0269-1.0444																									1758855	885	20240525-LYF-Pep-Neg-1_Slot1-44_1_11036.d	7	0	2	1	0	1	1	0	1	1	0	0	0	A0A0E0VPF0|A0A0E0VPF0_STAA5
TKGTIAGQYR	62.53	1093.59	10	-1.1	547.801	2	6.2484	0.8740-0.8917																									1591449	555	20240525-LYF-Pep-Neg-1_Slot1-44_1_11036.d	8	1	1	1	1	1	1	0	1	1	0	0	0	A0A0E0VPF0|A0A0E0VPF0_STAA5
IRTKGTI	33.91	787.492	7	0.8	394.753	2	6.0119	0.7557-0.7734																									1507137	699	20240525-LA-A3_Slot1-43_1_11043.d	5	0	1	1	1	1	1	0	0	0	0	0	0	A0A0E0VPF0|A0A0E0VPF0_STAA5
IRTKGTIA	24.68	858.529	8	11.7	430.275	2	6.1264	0.7876-0.8053																									2326339	127	20240524-LA-B2_Slot1-41_1_11018.d	1	0	0	0	0	1	0	0	0	0	0	0	0	A0A0E0VPF0|A0A0E0VPF0_STAA5
IRTKGTIAG	56.01	915.55	9	1.3	458.783	2	6.0853	0.8011-0.8188	52600	44600	42700	65700	75600	77200	124	4390	4580				8150000	9790000	7670000	9990000	18500000	11300000	9340	161000	301000				1551986	566	20240525-LYF-Pep-Neg-3_Slot1-44_1_11038.d	71	8	9	8	9	10	14	3	4	6	0	0	0	A0A0E0VPF0|A0A0E0VPF0_STAA5
RTKGTIAG	25.33	802.466	8	-6	402.238	2	6.87	0.7649-0.7827		239						480						16700						20100					1759810	922	20240525-LYF-Pep-Neg-1_Slot1-44_1_11036.d	6	1	1	1	0	0	1	0	2	0	0	0	0	A0A0E0VPF0|A0A0E0VPF0_STAA5
VIRTKGT	24.84	773.476	7	-4.8	387.742	2	4.1836	0.7514-0.7692																									1637760	48	20240524-LA-B2_Slot1-41_1_11018.d	1	0	0	0	0	1	0	0	0	0	0	0	0	A0A0E0VPF0|A0A0E0VPF0_STAA5
VIRTKGTI	34.48	886.56	8	1.2	444.288	2	6.822	0.7834-0.8011																									1658101	1111	20240525-LA-A3_Slot1-43_1_11043.d	3	0	1	1	0	0	0	0	1	0	0	0	0	A0A0E0VPF0|A0A0E0VPF0_STAA5
VIRTKGTIA	50.84	957.597	9	-1.5	479.804	2	6.7956	0.8697-0.8874	812	664	4770	2180	2610	575		5160	6020				19500	20300	130000	60100	74600	19300		174000	156000				2480846	410	20240524-LA-B2_Slot1-41_1_11018.d	15	1	1	2	2	2	1	0	4	2	0	0	0	A0A0E0VPF0|A0A0E0VPF0_STAA5
VIRTKGTIAGQ	20.6	1142.68	11	-3.2	572.344	2	7.0897	0.8987-0.9164																									1759029	1059	20240525-LYF-Pep-Neg-3_Slot1-44_1_11038.d	1	0	0	0	0	0	0	0	0	1	0	0	0	A0A0E0VPF0|A0A0E0VPF0_STAA5
VIRTKGTIAG	67.51	1014.62	10	-8.4	508.312	2	6.8095	0.8818-0.8994	419000	160000	36600	481000	10300	559000	293000	377000	627000	7800	6470	6170	73800000	21300000	927000	38300000	120000	54100000	38800000	34200000	39200000	708000	797000	531000	2655891	117	20240522-LYF-VIRT-Neg100fmol_Slot1-38_1_10975.d	512	52	58	55	48	54	44	34	71	86	3	4	3	A0A0E0VPF0|A0A0E0VPF0_STAA5
SGKIGGLIGANVSI	32.01	1284.74	14	10.1	643.384	2	9.1145	0.9431-0.9608			25.6		36.8										1970		1940								2211898	1354	20240525-LA-A3_Slot1-43_1_11043.d	3	0	0	1	1	1	0	0	0	0	0	0	0	A0A0E0VPF0|A0A0E0VPF0_STAA5
TDKKVGWKVI	20.97	1172.69	10	-2.6	587.352	2	9.7628	0.8712-0.8888											10300												299000		3154814	566	20240525-LYF-Pep-Pos-2_Slot1-46_1_11031.d	1	0	0	0	0	0	0	0	0	0	0	1	0	A0A0E0VPF0|A0A0E0VPF0_STAA5
								All peptides	1083287	855744	504654	1010393	219236	1190696	293124	387030	637600	743353	716764	775337
								Lactylated peptides	610875	650241	420584	461513	130726	553921	0	0	0	735553	710294	769167
								%	56.3909	75.9855	83.3411	45.6766	59.628	46.5208	0	0	0	98.9507	99.0973	99.2042
[truncated: 4 more columns]
