# Supplementary material for: Post-translational toxin modification by lactate controls Staphylococcus aureus virulence
Source: Nat Commun. 2024 Nov 13;15:9835. doi: 10.1038/s41467-024-53979-8 (PMC11561239; doi:10.1038/s41467-024-53979-8)
Supplement: Supplementary file 6 — Source data [file 41467_2024_53979_MOESM6_ESM.xlsx]

## Sheet: figure 1
figure 1a				figure 1b						figure 1c
Control	SA	SA culture filtrate		Lactate (mM)						Lactate (mM)
2.2	2.5	3.4		TSB	0.8	2.5	7.5	22.5		TSB	0.8	2.5	7.5	22.5
2.3	2.7	3.1		0.431	0.446	0.582	0.774	0.828		345.74	344.27	380.78	345.59	369.06
2.3	2.6	3.2		0.447	0.432	0.569	0.793	0.862		359.37	357	357.06	326.34	377.76
				0.437	0.464	0.551	0.695	0.853		321.99	330.84	362.04	337.79	356

## Sheet: figure 2
figure 2a								figure 2b				figure 2c
SA	Δhla	Hla	K63R	K84R	K189R	K266R		SA	SA-K84R	SA-K84R (pOS1-hla)		Control	Hla	K63R	K84R	K189R	K266R
0.397	0.154	0.334	0.352	0.196	0.364	0.33		0.499	0.121	0.381		0.021	0.339	0.337	0.056	0.332	0.337
0.414	0.162	0.347	0.335	0.206	0.385	0.345		0.514	0.1205	0.392		0.022	0.341	0.35	0.061	0.323	0.353
0.413	0.162	0.347	0.367	0.214	0.38	0.347		0.52	0.12	0.4		0.022	0.35	0.348	0.061	0.34	0.354
figure 2d
Hla				K84R
Control	2.5	7.5	22.5	Control	2.5	7.5	22.5	Lactate (mM)
0.282	0.498	0.765	0.854	0.055	0.063	0.055	0.054
0.274	0.478	0.754	0.846	0.056	0.06	0.057	0.052
0.272	0.482	0.769	0.858	0.056	0.065	0.06	0.061
figure 2e
Hla				K84R
Control	2.5	7.5	22.5	Control	2.5	7.5	22.5	Lactate (mM)
9.81	9.66	12.15	13.57	0.378	0.346	0.438	0.584
9.36	9.89	11.02	14.79	0.363	0.348	0.407	0.522
9.7	9.73	10.49	13.7	0.385	0.364	0.377	0.478

## Sheet: figure 3
figure 3d					figure 3e					figure 3f
Control	543	1173	2573		Control	0543	1173	2573		SA	△0543	△1173	△2573	△1173+2573	△0543+1173+2573
0.418	0.481	0.659	0.717		33.6	34	42.7	47.95		0.554	0.552	0.462	0.467	0.391	0.381
0.412	0.491	0.688	0.734		30.8	32.4	41.3	43.05		0.559	0.543	0.463	0.472	0.401	0.392
0.409	0.496	0.696	0.731		28.8	30.4	38.85	46.9		0.577	0.538	0.454	0.473	0.401	0.4
figure 3g								figure 3h
SA	△0543	△1173	△2573	△1173+2573	△0543+1173+2573			Control		22.5mM Lactate
42.9	42.62	30.82	35.21	26.42	26.15			SA	△1173+2573	SA	△1173+2573
40.7	36.31	28.62	29.99	25.88	23.4			0.574	0.488	0.817	0.625
40.43	44.54	27.8	33.01	31.37	29.44			0.556	0.488	0.815	0.619
40.97	35.76	27.52	28.34	25.05	22.86			0.514	0.451	0.814	0.617
figure 3i						figure 3j
Control		22.5mM Lactate							△1173+2573
SA	△1173+2573	SA	△1173+2573			SA	△hla	△1173+2573	1173	2573	Control
32	26	49.7	33.45			0.725	0.268	0.475	0.789	0.777	0.452
29.6	27.4	44.8	32.55			0.764	0.274	0.503	0.811	0.793	0.441
30.8	24.4	47.95	35.4			0.737	0.251	0.511	0.774	0.791	0.483
figure 3k
			△1173+2573					figure 3l
SA	△hla	△1173+2573	1173	2573	Control			Control peptide	1173	2573	Control Kla peptide
46.9	15.75	32.4	52.75	50.05	34.65			0	45.68	56.39	98.95
42.85	18.45	30.6	54.1	58.25	32.85			0	59.63	75.99	99.1
44.2	16.2	34.65	51.4	53.2	33.3			0	46.52	83.34	99.2

## Sheet: figure 5
figure 5a				figure 5b					figure 5c				figure 5d
Control	SA	△1173+2573		Time(d)	SA	△1173+2573	Control		Control	SA	△1173+2573		Control	SA	△1173+2573
0	266.9	150.72		0.5	1				0	505	180		37	2863	422
0	204.1	153.08		1	1	1			0	2550	75		32	2499	875
0	251.2	188.4		1	1				0	470	450		30	1248	575
0	219.8	197.82		1	1				0	235	90		63	1959	691
0	226.08	226.87		1.5	1				0	200	110		41	686	473
0	320.28	251.2		2	1	1			0	635	85
				3	1	1			0	3750	105
				3	1	1			0	2750	545
figure 5e				4		1
Control	SA	△1173+2573		5		0	0
1.21	2757.7	387.4		5		0	0
2.99	2390.45	800.02		5		0	0
0	1194.85	533.48		5			0
9.22	1890.41	642.2		5			0
4.36	640.9	433.78		5			0
				5			0
				5			0
figure 5g				figure 5h					figure 5i				figure 5k
Control	SA	△1173+2573		Control	SA	△1173+2573			Control	SA	△1173+2573		Control	SA	△1173+2573
10.21	213.19	18		23.42	367.85	336.84			1.93	21.34	6.71		6.67	57.99	37.11
6.75	208.13	5.63		8.68	387.31	34.74			1.98	19.31	13.94		12.87	68.46	32.87
1.02	123.13	44.08		0	349.7	87.87			1.88	20.83	2.9		3.02	34.88	28.09
9.85	180.57	43.98		0	180.35	221.21			2.08	19.31	2.34		3.22	37.69	30.96
6.55	447.05	53.48		13.98	506.14	172.29			1.78	17.24	2.13		5.37	56.92	18.69
													8.16	50.11	40.82

## Sheet: figure 6
figure 6a				figure 6b					figure 6c				figure 6e
Control	SA	SA-K84R		Time (d)	SA	SA-K84R	Control		Control	SA	SA-K84R		Control	SA	SA-K84R
0	175.84	105.98		0.5					0	1440	314		2.16	48.75	8.92
0	235.5	78.5		1	1	1			0	584	400		3.84	49.39	4.87
0	160.14	54.95		1	1				0	2120	1520		1.35	54.42	4.32
0	197.82	42.39		1	1				0	3260	380		2.27	66.45	7.51
0	240.21	75.36		1	1				0	640	68		1.11	66.89	3.54
0	164.85	23.55		1.5	1				0	380	590		1.34	56.79	12.11
				2	1	1			0	1060	240
				3					0	950	360
				5	1	1	0
figure 6f				5	0	0	0
Control	△hla	△hla+1173+2573		5		0	0
0	112.255	98.91		5		0	0
0	54.95	71.435		5		0	0
0	153.075	75.36		5		0	0
0	169.56	113.04		5			0
0	117.75	91.845		5			0
0	47.1	149.15
figure 6g					figure 6h				figure 6i				figure 6j
Time (d)	Control	△hla	△hla+1173+2573		Control	△hla	△hla+1173+2573		Control	△hla	△hla+1173+2573		Control	△hla	△hla+1173+2573
0.5					0	184000	66000		32	2403	2250		2.44	2348.1	2185.26
1		1	1		0	76000	89500		42	1618	2137		9.27	1557.33	2054.44
1		1	1		0	480000	98000		31	2735	1501		2.57	2681.01	1461.06
1			1		0	315000	345000		37	1525	1470		3.19	1493.67	1413.5
1.5		1	1		0	79000	465000		63	1094	1622		6.84	1050.48	1567.06
1.5		1			0	405000	371000
2		1	1		0	508000	425500
2			1		0	99500	113500
3		1
4
5	0	1	0		figure 6l				figure 6m				figure 6n				figure 6p
5	0	0	0		Control	△hla	△hla+1173+2573		Control	△hla	△hla+1173+2573		Control	△hla	△hla+1173+2573		Control	△hla	△hla+1173+2573
5	0				1.77	117.7	85.86		85.65	1420.37	1994.28		1.93	4.37	12.05		6.25	38.79	31.44
5	0				6.77	131.48	105.5		15.31	1733.59	931.62		2.08	2.18	3.15		4.06	37.31	35.57
5	0				5.63	40.9	125.86		34.74	924.45	1463.94		2.08	2.03	7.12		2.78	36.35	29.11
5	0				4.59	61.15	46.69		5.23	1517.91	882.33		1.42	19.13	6.51		5.15	37.9	23.7
5	0				14.08	203.77	69.31		87.87	2571.71	1405.88		3.13	9.36	8.09		5.3	31.93	38.47
5	0																6.85	27.42	25.76

## Sheet: Supplementary figure 1
Supplementary figure 1a							Supplementary figure 1b
2010-287	2007-543	2007-946	2007-1089	2012-3	USA300		Time (h)	2010-287	2007-524	2007-946	2007-1089	2012-3	USA300
0.427	0.835	0.155	0.36	0.398	0.25		0	0.0527	0.051667	0.055	0.051667	0.058667	0.055667
0.451	0.859	0.162	0.374	0.409	0.27		1	0.092	0.095	0.0955	0.095	0.122	0.103
0.454	0.857	0.17	0.383	0.432	0.284		2	0.493	0.448	0.435	0.432	0.466	0.414
							2.5	0.839	0.878	0.916	0.919	0.945	0.866
							3	2.608	2.532	2.776	2.512	2.484	2.42
							4	3.04	3.06	3.188	2.84	2.748	2.704
							5	3.473	3.39	3.48	3	2.997	3.25
							6	4.637	4.417	4.377	4.133	4.173	4.493
							7	5.297	4.907	5.33	4.596	4.713	4.793
							8	5.76	5.03	5.55	4.74	4.95	5.14
							12	6.91	6.23	6.66	5.94	6.29	6.74
Supplementary figure 1c
	Lactate (mM)
Time (h)	Control			0.8 mM			2.5 mM			7.5 mM			22.5 mM
0	7.63	7.64	7.65	7.64	7.65	7.65	7.65	7.64	7.66	7.67	7.66	7.65	7.65	7.65	7.66
4	7.46	7.43	7.47	7.47	7.44	7.45	7.45	7.46	7.44	7.45	7.47	7.45	7.44	7.46	7.47
8	6.83	6.84	6.84	6.83	6.85	6.85	6.84	6.81	6.85	6.83	6.83	6.84	6.82	6.82	6.81
15	6.82	6.84	6.85	6.85	6.84	6.84	6.84	6.83	6.84	6.84	6.84	6.85	6.78	6.78	6.77
24	6.87	6.84	6.83	6.86	6.82	6.87	6.84	6.82	6.82	6.83	6.83	6.82	6.74	6.76	6.73

## Sheet: Supplementary figure 3
Supplementary figure 3c
Time (h)	SA-pOS1	△ hla-pOS1	△ hla (pOS1-hla)	△ hla (pOS1-K63R)	△ hla (pOS1-K84R)	△ hla (pOS1-K189R)	△ hla (pOS1-K266R)
0	0.046	0.0465	0.054	0.0615	0.0555	0.0485	0.051
1	0.08	0.086	0.093	0.094	0.099	0.089	0.091
2	0.679	0.63	0.635	0.701	0.683	0.712	0.637
3	1.445	1.34	1.58	1.49	1.48	1.532	1.448
4	2.484	2.38	2.42	2.55	2.68	2.588	2.571
5	3.148	3.15	3.1	3.22	3.315	3.428	3.272
6	3.797	3.74	3.965	3.78	3.85	4.056	3.951
7	4.973	4.95	5.14	4.8	5.19	5.239	5.081
8	5.713	5.76	5.84	5.72	5.91	5.937	5.782
12	6.95	6.845	6.755	6.74	6.855	6.776	6.741
Supplementary figure 3d
Time (h)	SA	SA-K84R	SA-K84R (pOS1-hla)
0	0.043	0.044	0.048
1	0.112	0.106	0.097
2	0.618	0.607	0.595
3	1.87	1.95	1.97
4	2.34	2.48	2.23
5	3.11	3.13	3.16
6	4.16	3.98	4.05
7	5.11	5.16	5.37
8	6.09	6.13	6.08
12	7.37	7.68	7.44

## Sheet: Supplementary figure 4
Supplementary figure 4c									Supplementary figure 4d
Time (h)	ST398	△ 0543	△ 0735	△ 0864	△ 1051	△ 1173	△ 2573		Time (h)	pYJ335	pYJ335-0543	pYJ335-0735	pYJ335-0864	pYJ335-1051	pYJ335-1173	pYJ335-2573
0	0.044	0.0456	0.048	0.044	0.0468	0.0459	0.0478		0	0.0406	0.043	0.047	0.042	0.048	0.044	0.046
1	0.077	0.079	0.0802	0.081	0.0791	0.0788	0.0821		1	0.069	0.074	0.081	0.068	0.073	0.066	0.071
2	0.793	0.892	0.822	0.799	0.756	0.782	0.792		2	0.672	0.731	0.823	0.778	0.752	0.703	0.774
3	1.345	1.359	1.348	1.362	1.359	1.347	1.448		3	1.338	1.475	1.48	1.386	1.503	1.449	1.493
4	2.289	2.295	2.281	2.29	2.283	2.279	2.381		4	2.079	2.448	2.279	2.301	2.056	1.998	2.227
5	3.056	3.244	3.093	3.106	3.082	2.849	2.948		5	3.159	3.004	3.193	3.288	3.335	3.117	3.182
6	3.667	3.721	3.703	3.694	3.661	3.675	3.772		6	3.844	3.904	4.067	4.289	3.776	3.943	3.89
7	4.333	4.489	4.412	4.475	4.289	4.366	4.589		7	5.013	5.288	5.162	5.079	4.859	4.993	5.196
8	5.649	5.855	5.821	5.686	5.69	5.604	5.674		8	5.997	6.305	6.184	6.117	5.826	6.047	6.353
12	6.994	7.237	7.091	6.936	6.889	6.775	6.806		12	7.286	7.485	7.339	6.947	6.842	7.119	7.366
Supplementary figure 4e								Supplementary figure 4g
Time (h)	SA	△hla	△1173+2573	△hla+1173+2573	1173	2573			pyj		0543		1173		2573
0	0.0453	0.0446	0.0466	0.0468	0.0461	0.0453			Control	induced	Control	induced	Control	induced	Control	induced
1	0.0772	0.0783	0.0764	0.0771	0.0785	0.0776		Hla	0.211	0.211	0.234	0.257	0.24	0.422	0.326	0.45
2	0.832	0.791	0.769	0.783	0.771	0.785			0.215	0.218	0.222	0.261	0.246	0.437	0.326	0.464
3	1.349	1.46	1.486	1.474	1.389	1.376			0.217	0.22	0.224	0.263	0.252	0.414	0.35	0.466
4	1.987	2.068	2.114	2.097	2.136	1.948		K84R	0.069	0.064	0.067	0.067	0.069	0.073	0.051	0.056
5	2.882	2.957	3.045	2.925	2.836	2.851			0.071	0.066	0.069	0.067	0.073	0.072	0.059	0.053
6	3.535	3.546	3.558	3.794	3.481	3.229			0.062	0.064	0.07	0.073	0.077	0.081	0.053	0.06
7	3.946	3.865	4.031	4.116	3.792	3.883
8	4.348	4.449	4.392	4.573	4.093	3.998
10	4.839	4.968	5.016	4.885	4.947	4.765
12	5.33	5.655	5.489	5.089	5.11	5.337		Supplementary figure 4i
										22.5mM Lactate
								SA	△1173+2573	SA	△1173+2573
Supplementary figure 4h								0.456	0.301	0.845	0.46
	SA	△0543	△1173	△2573	△1173+2573	△0543+1173+2573		0.469	0.304	0.811	0.449
Hla	0.648	0.628	0.445	0.506	0.335	0.312		0.437	0.306	0.806	0.438
	0.666	0.646	0.463	0.515	0.308	0.316
	0.666	0.67	0.466	0.515	0.324	0.317
K84R	0.05064	0.05632	0.06408	0.05208	0.06304	0.06496
	0.04872	0.05488	0.06352	0.05176	0.0628	0.0676
	0.05	0.05256	0.06096	0.05376	0.06272	0.06776
Supplementary figure 4j							Supplementary figure 4k
		△1173+2573							△1173+2573
SA	△1173+2573	1173	2573	Control			SA	△1173+2573	1173	2573	Control
0.386	0.227	0.468	0.493	0.218			17.58	12.22	17.95	21.02	13.33
0.3765	0.235	0.452	0.47	0.244			16.44	13.37	18.34	18.94	14.06
0.381	0.239	0.459	0.487	0.215			19.79	13.42	17.73	20.47	13.38
